# Supplementary material for: Footwear Decreases Gait Asymmetry during Running
Source: PLoS One. 2015 Oct 21;10(10):e0138631. doi: 10.1371/journal.pone.0138631 (PMC4619465; doi:10.1371/journal.pone.0138631)
Supplement: S1 File — Subject demographics, eigenvalue spectrum, subject-specific comprehensive asymmetry index (CAI) for barefoot and shod running calculated using the raw ∆q and different numbers of principal component vectors (k = 1…30), and weighted loadings of the first eight principal component vectors. (XLSX) [file pone.0138631.s001.xlsx]

## Sheet: Subjects
Sex	Age [Years]	Height [cm]	Mass [kg]
F	21	165.5	69.1
F	23	178	73.2
F	22	175	77.5
F	28	172	71.6
F	21	167.6	59.5
F	24	163.2	63.8
F	26	163	61.8
M	27	185	64.1
M	26	173	69.7
M	23	185.2	92.7
M	24	181	72
M	22	171	68.7
M	38	180	71.2
M	30	178	69.9
M	26	175	83

## Sheet: Eigenvalue Spectrum
PC-Vector	Variance [%]
1	20.5842
2	16.9186
3	10.3033
4	7.53053
5	6.86062
6	5.97244
7	4.70283
8	3.55547
9	2.64042
10	2.54439
11	2.28238
12	2.09335
13	1.69679
14	1.63411
15	1.33849
16	1.25033
17	1.08482
18	1.00084
19	0.887362
20	0.812166
21	0.678847
22	0.672553
23	0.563526
24	0.55441
25	0.483647
26	0.368131
27	0.324734
28	0.251046
29	0.223087
30	0.186551

## Sheet: CAI
		CAI with ∆q			CAI with 1 PC-Vector			CAI with 2 PC-Vectors			CAI with 3 PC-Vectors			CAI with 4 PC-Vectors			CAI with 5 PC-Vectors			CAI with 6 PC-Vectors			CAI with 7 PC-Vectors			CAI with 8 PC-Vectors			CAI with 9 PC-Vectors			CAI with 10 PC-Vectors			CAI with 11 PC-Vectors			CAI with 12 PC-Vectors			CAI with 13 PC-Vectors			CAI with 14 PC-Vectors			CAI with 15 PC-Vectors
Subject		Barefoot	Shod		Barefoot	Shod		Barefoot	Shod		Barefoot	Shod		Barefoot	Shod		Barefoot	Shod		Barefoot	Shod		Barefoot	Shod		Barefoot	Shod		Barefoot	Shod		Barefoot	Shod		Barefoot	Shod		Barefoot	Shod		Barefoot	Shod		Barefoot	Shod		Barefoot	Shod
1		214.207	203.636		68.8457	67.0222		157.922	97.2223		187.229	109.892		191.017	110.016		197.897	164.195		200.026	172.838		200.075	183.162		200.449	194.607		202.715	194.612		202.952	195.733		202.96	196.002		205.774	196.006		206.609	198.406		206.675	198.498		206.692	198.764
2		128.893	144.804		88.3012	90.5345		94.3214	92.8618		97.3291	98.8204		97.3291	99.0839		97.3866	100.171		99.3894	103.189		100.101	103.371		103.916	103.394		104.416	112.706		107.355	115.222		108.064	122.921		108.216	123.202		109.136	125.259		109.228	125.618		112.844	128.919
3		211.267	194.679		126.831	124.648		143.407	124.768		149.47	130.413		160.462	130.712		161.053	142.285		195.466	162.347		199.035	162.483		200.531	169.328		200.699	169.658		201.011	180.134		201.993	185.113		202.666	185.113		202.87	185.793		203.441	185.86		205.685	189.72
4		138.716	165.357		61.3376	114.597		90.7264	115.533		94.432	115.533		100.011	121.579		102.523	126.179		111.306	126.389		113.247	127.319		113.48	128.122		113.516	131.578		113.861	131.885		113.867	136.133		123.202	136.134		125.3	139.492		125.439	158.018		127.205	158.436
5		224.738	209.061		97.1331	132.777		155.679	133.508		155.71	150.698		200.943	156.481		209.424	167.482		210.587	180.257		210.773	183.019		210.927	191.417		213.64	200.053		216.707	200.087		216.952	200.568		217.049	201.102		217.474	201.617		217.71	203.639		217.862	203.639
6		167.764	101.303		60.36	39.979		105.775	42.6202		107.255	44.0408		108.254	44.0472		108.473	44.0653		111.973	54.8359		127.523	60.2432		141.107	66.7008		142.112	70.3413		150.401	72.6732		150.721	72.6821		155.479	72.6959		157.452	75.7279		157.474	79.41		157.572	79.4168
7		135.038	182.032		70.3474	106.338		90.4062	110.246		96.4669	131.59		96.5728	132.035		98.374	159.296		100.512	159.808		110.403	160.716		113.277	168.329		113.393	169.618		113.492	170.052		115.173	170.493		115.445	170.624		115.687	171.452		117.292	171.515		120.791	172.408
8		196.6	149.935		9.90165	43.4946		120.998	56.779		122.3	58.7248		128.806	61.0166		163.079	72.3576		177.354	119.138		186.266	132.481		187.343	135.967		187.459	136.006		188.275	136.006		188.731	136.63		189.43	137.319		189.455	137.422		189.456	137.482		189.876	139.443
9		190.076	148.632		18.7816	28.6807		76.7392	28.6807		167.322	114.117		169.91	116.487		171.75	117.423		171.989	118.701		174.183	119.004		174.357	125.081		174.363	131.28		174.925	133.518		175.105	133.846		176.21	136.16		176.315	137.92		184.146	138.026		184.286	138.352
10		218.956	111.636		83.449	46.4344		179.312	46.4958		180.409	49.6651		187	52.2995		187.011	57.8354		189.579	59.4751		190.017	61.682		192.651	74.5453		201.494	75.6345		205.8	75.6965		209.564	81.0362		212.153	98.7539		213.658	99.2269		213.741	100.268		214.712	100.27
11		138.386	97.9732		10.3072	5.13902		55.2314	24.8189		57.6198	26.0918		94.6436	34.0941		95.1776	44.8255		97.2006	44.9916		104.201	47.6286		106.633	48.3834		110.855	66.9626		113.009	67.2652		122.394	69.7996		127.027	81.8901		127.361	83.9231		127.857	83.956		128.163	84.9757
12		209.66	224.993		125.947	154.151		165.379	172.016		165.391	175.005		170.857	206.469		175.531	207.393		181.945	207.533		192.625	208.675		194.112	212.066		195.278	215.069		195.386	215.246		196.078	215.246		199.316	215.269		202.751	215.472		203.845	216.547		204.86	217.609
13		161.245	145.177		25.941	15.566		32.5937	85.0685		44.0513	85.1745		106.113	85.3065		106.116	85.7037		107.289	88.6069		128.941	118.332		133.316	120.382		139.858	122.249		141.597	123.619		148.354	128.672		152.112	129.369		153.996	133.73		154.202	134.24		156.866	136.386
14		170.15	159.483		68.4342	45.3077		88.3749	92.8548		105.322	96.1592		108.673	115.058		123.205	122.767		125.073	125.735		129.256	125.807		132.746	126.216		133.917	126.448		157.872	129.272		158.72	137.054		159.956	137.689		162.497	145.401		162.517	147.596		164.048	147.794
15		160.525	130.208		6.51436	13.8586		37.3295	37.1653		117.133	92.4928		119.077	94.6515		123.579	96.2372		124.657	96.7356		127.042	101.232		130.239	103.971		133.089	104.097		133.101	106.68		141.423	107.826		144.809	108.292		147.523	111.647		152.277	112.387		155.513	114.845
[truncated: 30 more columns]

## Sheet: Weighted Loadings
	Ground reaction force
	Vertical
PC-Vector 1	-0.0391311	-0.0339324	-0.0345941	-0.0385862	-0.0470024	-0.0388467	-0.0269559	-0.0203083	-0.0119287	-0.00549454	0.00092886	0.0181398	0.0275858	0.0588454	0.0783542	0.0646125	0.0437345	0.0388562	0.0423158	0.0484169	0.0554199	0.0570159	0.0616483	0.0671785	0.0699781	0.059788	0.0520614	0.0466732	0.0501774	0.058987	0.0677698	0.0705882	0.0647558	0.0570577	0.0496822	0.0441367	0.0408436	0.0409571	0.0489829	0.0441317	0.0340441	0.0265076	0.0170584	0.0115775	0.00960355	0.0102293	0.0119642	0.0133058	0.013272
PC-Vector 2	0.0353512	0.0298033	0.00956885	-0.0154648	-0.0338157	-0.0398849	-0.0352844	-0.0190995	-0.00215333	0.0112526	0.029946	0.0523961	0.064285	0.0525168	0.0282352	-0.00462321	-0.0410046	-0.0643766	-0.0769604	-0.080905	-0.0794553	-0.0757916	-0.0714212	-0.0676178	-0.0662352	-0.0665052	-0.0673856	-0.0693813	-0.0660004	-0.0603736	-0.051532	-0.042726	-0.0403308	-0.0407599	-0.0429638	-0.0454076	-0.0473236	-0.0483307	-0.0513875	-0.0474713	-0.0413952	-0.036859	-0.0305917	-0.0253396	-0.0209832	-0.0175605	-0.0155128	-0.0151979	-0.0167057
PC-Vector 3	-0.0131482	-0.0244732	-0.0368749	-0.0511153	-0.0623806	-0.0746728	-0.0849063	-0.0864178	-0.0733703	-0.0359129	-0.0028635	0.021589	0.0239075	-0.000919917	-0.0240288	-0.0347596	-0.0355607	-0.0286591	-0.0156802	0.00341212	0.0244192	0.0407664	0.0455886	0.0404527	0.0309687	0.0228076	0.0132872	0.00506828	0.00428662	0.0104911	0.0202034	0.027941	0.031481	0.0334144	0.0340917	0.0341271	0.0345406	0.036955	0.0437347	0.0483446	0.0526658	0.0585298	0.0639187	0.0698479	0.0751492	0.0790355	0.0814737	0.0830546	0.0844478
PC-Vector 4	-0.0279063	-0.0223014	-0.0128609	0.00260116	0.0140631	0.0141881	0.00590168	-0.0102896	-0.0221778	-0.0238621	-0.0146326	-0.000766404	0.004386	0.00946541	0.0128138	0.0124129	0.0117167	0.00570439	-0.000267808	-0.00356847	-0.00514502	-0.00788117	-0.0116332	-0.0141454	-0.0142403	-0.0127012	-0.00973316	-0.00704294	-0.00215928	0.0030719	0.00839835	0.0122498	0.0131095	0.0141174	0.015175	0.0151298	0.0130121	0.00995981	0.00990953	0.00519527	0.000214229	-0.0014804	-0.00264009	-0.00159661	0.000539843	0.00302259	0.0054518	0.00758388	0.00941597
PC-Vector 5	0.00156172	-0.00272908	-0.00481358	-0.0132029	-0.0301684	-0.0408446	-0.0354733	-0.00977777	0.0180209	0.0424402	0.0631788	0.0813018	0.10088	0.108653	0.103975	0.0946759	0.0846032	0.0793899	0.08047	0.0859321	0.0934932	0.0990621	0.105086	0.110209	0.112472	0.106922	0.100827	0.0961041	0.0913389	0.0873141	0.0814128	0.0727291	0.0657265	0.0612934	0.0589689	0.0574259	0.0557532	0.053201	0.0492722	0.0467933	0.0458119	0.0461246	0.0485113	0.0521252	0.0564609	0.0609638	0.0652373	0.0690436	0.072427
PC-Vector 6	0.0164557	-0.00723521	-0.0358888	-0.067529	-0.0991912	-0.114419	-0.11301	-0.0948654	-0.0705807	-0.0486328	-0.0197885	0.0169314	0.0493512	0.0832625	0.110551	0.12177	0.118968	0.105523	0.0910854	0.0783311	0.0688902	0.0606254	0.058	0.0578326	0.0555321	0.0430688	0.030306	0.0195744	0.0162362	0.0183489	0.0269814	0.038774	0.0474321	0.0534343	0.0564672	0.0572259	0.057067	0.0591691	0.0696641	0.0715949	0.0713944	0.074428	0.0745859	0.0750095	0.0744638	0.0731615	0.0723925	0.0734075	0.0766871
PC-Vector 7	0.00198005	-0.00597409	-0.00667391	-0.00345295	-0.00386067	-0.00478926	0.0016947	0.0170219	0.0298949	0.034292	0.0284815	0.0182801	0.0188968	0.0204117	0.0180407	0.0143448	0.00878937	0.002831	-0.00580798	-0.0178198	-0.0307794	-0.0419525	-0.0490078	-0.0512061	-0.0503687	-0.0476835	-0.0429689	-0.0377169	-0.0356453	-0.0357183	-0.0365438	-0.0350685	-0.0311383	-0.0279231	-0.0255661	-0.0232503	-0.0203672	-0.0175361	-0.0167525	-0.0126203	-0.00840798	-0.00721605	-0.007746	-0.0105262	-0.0137596	-0.0163589	-0.0181544	-0.0195216	-0.0209971
PC-Vector 8	0.0126739	0.0312142	0.050058	0.0652552	0.0722173	0.062792	0.0475092	0.0345335	0.0227029	0.0140606	0.0119431	0.0128385	0.00644652	-0.007303	-0.016376	-0.0160417	-0.0124988	-0.00981638	-0.00513244	0.00179797	0.00832106	0.0145908	0.0171458	0.0169128	0.015968	0.0195889	0.0231359	0.0267874	0.0309544	0.0359276	0.0385984	0.0378398	0.0355027	0.0326146	0.0296739	0.0269115	0.0244284	0.0223499	0.0217364	0.0189541	0.0155973	0.0128863	0.00934418	0.00549307	0.000861143	-0.00447867	-0.00989535	-0.0145074	-0.0177888
[truncated: 2,981 more columns]
